# Supplementary material for: Material Properties and Morphology of Prestomal Teeth in Relation to the Feeding Habits of Diptera (Brachycera)
Source: Insects. 2022 Feb 17;13(2):207. doi: 10.3390/insects13020207 (PMC8880167; doi:10.3390/insects13020207)
Supplement: Supplementary file 1 [file insects-13-00207-s001.zip]

Archive with 1 entries (1 files):
- insects-1586831-supplementary.pdf
